# Supplementary material for: Impact of Acute Pancreatitis Aetiology on Long-Term Outcomes Following a First Episode of Acute Pancreatitis: A Systematic Review and Meta-Analysis
Source: J Clin Med. 2026 Apr 29;15(9):3388. doi: 10.3390/jcm15093388 (PMC13163556; doi:10.3390/jcm15093388)
Supplement: Supplementary file 1 [file jcm-15-03388-s001.zip]

Archive with 1 entries (1 files):
- jcm-4163055-supplementary.pdf
